# Supplementary material for: Development of Single-Nucleotide Polymorphism (SNP)-Based Species-Specific Real-Time PCR Assays for Authenticating Five Highly Priced Tuna
Source: Foods. 2024 Nov 20;13(22):3692. doi: 10.3390/foods13223692 (PMC11593726; doi:10.3390/foods13223692)
Supplement: Supplementary file 1 [file foods-13-03692-s001.zip]

Archive with 1 entries (1 files):
- foods-3275763-supplementary.pdf
